# Supplementary material for: Case study on long-term deformation monitoring and numerical simulation of layered rock slopes on both sides of Wudongde dam reservoir area
Source: Sci Rep. 2024 Mar 22;14:6909. doi: 10.1038/s41598-024-57598-7 (PMC10960035; doi:10.1038/s41598-024-57598-7)
Supplement: Supplementary file 1 — Supplementary Information. [file 41598_2024_57598_MOESM1_ESM.zip]

Archive with 22 entries (22 files):
- 6P5A6600.JPG
- AL0A6048.JPG
- AL0A6057.JPG
- WPS拼图0.png
- mmexport1665666480013.jpg
- mmexport1665666483058.jpg
- mmexport1665666486538(1).png
- mmexport1665666486538.jpg
- 模拟数据.xlsx
- 泄洪洞出口侧面坡03.jpg
- 泄洪洞出口正面02.jpg
- 泄洪洞出口正面03.jpg
- 监测数据.xlsx
- 补充图01(1).png
- 补充图01.png
- 补充图02.png
- 补充图03.png
- 补充图04(1).png
- 补充图04.png
- 补充图05(1).png
- 补充图05(3).png
- 补充图05.png
