# Supplementary material for: Case study on long-term deformation monitoring and numerical simulation of layered rock slopes on both sides of Wudongde dam reservoir area
Source: Sci Rep. 2024 Mar 22;14:6909. doi: 10.1038/s41598-024-57598-7 (PMC10960035; doi:10.1038/s41598-024-57598-7)
Supplement: Supplementary file 1 — Supplementary Information. [file 41598_2024_57598_MOESM1_ESM.zip › 模拟数据.xlsx]

## Sheet: 谷幅上部
数值模拟结果							现场监测结果：		左02+右01，测线1(mm)	左02+右06，测线2(mm)
	step	右	左	左*（-1）	谷幅变形		日期数值化	日期
42590	13500	2.68074e-05	-7.69005e-05	7.69005e-05	0.103708	2016.8	42590	2016-08-08	4.18246	0
42607	13600	8.67994e-05	-0.000204695	0.000204695	0.291494	谷幅变形量，正值为收缩、负值为扩张	42620	2016-09-07	2.86899	1.65001
42624	13700	0.000166731	-0.000342243	0.000342243	0.508974		42653	2016-10-10	6.10635	6.38839
42641	13800	0.000267467	-0.000501878	0.000501878	0.769345		42677	2016-11-03	8.06549	8.74694
42658	13900	0.00038108	-0.000700987	0.000700987	1.08207		42715	2016-12-11	6.18585	5.08353
42675	14000	0.000499399	-0.000894911	0.000894911	1.39431		42742	2017-01-07	9.94247	6.39011
42692	14100	0.000640228	-0.00111943	0.00111943	1.75966		42773	2017-02-07	11.1928	10.9643
42709	14200	0.000779182	-0.001365	0.001365	2.14418		42818	2017-03-24	9.52348	5.65052
42726	14300	0.000916251	-0.00160219	0.00160219	2.51844		42848	2017-04-23	10.2209	7.10848
42743	14400	0.00106652	-0.0018214	0.0018214	2.88792		42869	2017-05-14	9.24956	3.71226
42760	14500	0.00122109	-0.00205782	0.00205782	3.27891		42890	2017-06-04	9.11943	3.86019
42777	14600	0.00138237	-0.00233573	0.00233573	3.7181		42926	2017-07-10	10.4394	8.41
42794	14700	0.001551	-0.00260936	0.00260936	4.16036		42951	2017-08-04	10.8284	5.32439
42811	14800	0.00171319	-0.00285011	0.00285011	4.5633		42983	2017-09-05	8.21851	4.96546
42828	14900	0.00187564	-0.00306184	0.00306184	4.93748		43012	2017-10-04	11.3668	9.5631
42845	15000	0.00203788	-0.0032998	0.0032998	5.33768		43065	2017-11-26	9.80011	10.9358
42862	15100	0.00218828	-0.00354099	0.00354099	5.72927		43080	2017-12-11	12.3986	11.8671
42879	15200	0.00233082	-0.00374583	0.00374583	6.07665		43107	2018-01-07	10.2035	14.0154
42896	15300	0.00247202	-0.00394612	0.00394612	6.41814		43134	2018-02-03	14.3798	11.7897
42913	15400	0.00260794	-0.00413941	0.00413941	6.74735		43162	2018-03-03	16.1895	14.4434
42930	15500	0.00273969	-0.00431506	0.00431506	7.05475		43197	2018-04-07	20.1303	15.852
42947	15600	0.00285672	-0.00446237	0.00446237	7.31909		43226	2018-05-06	15.2513	12.0375
42964	15700	0.00294914	-0.0045761	0.0045761	7.52524		43272	2018-06-21	11.1635	7.19412
42981	15800	0.00302181	-0.00466799	0.00466799	7.6898		43302	2018-07-21	15.4557	10.2098
42998	15900	0.00306814	-0.00473636	0.00473636	7.8045		43333	2018-08-21	15.06	12.25
43015	16000	0.00308994	-0.00480516	0.00480516	7.8951		43368	2018-09-25	16.12	12.52
43032	16100	0.0031065	-0.00486847	0.00486847	7.97497		43375	2018-10-02	10.0145	11.2636
43049	16200	0.00313378	-0.00494641	0.00494641	8.08019		43407	2018-11-03	14.8262	15.1362
43066	16300	0.00317316	-0.00502272	0.00502272	8.19588		43437	2018-12-03	16.9479	16.664
43083	16400	0.00322234	-0.00512283	0.00512283	8.34517		43470	2019-01-05	14.5443	13.787
43100	16500	0.00328189	-0.00523917	0.00523917	8.52106		43513	2019-02-17	12.5	11
43117	16600	0.00335207	-0.00538055	0.00538055	8.73262		43536	2019-03-12	15.3009	14.854
43134	16700	0.00343482	-0.00553894	0.00553894	8.97376
43151	16800	0.00352872	-0.0057162	0.0057162	9.24492
43168	16900	0.00363653	-0.00589273	0.00589273	9.52926
43185	17000	0.00375731	-0.0060829	0.0060829	9.84021
43202	17100	0.00388553	-0.00628305	0.00628305	10.1686
43219	17200	0.004022	-0.00650565	0.00650565	10.5276
43236	17300	0.00417264	-0.00674791	0.00674791	10.9206
43253	17400	0.00433564	-0.00700686	0.00700686	11.3425
43270	17500	0.00451754	-0.00729825	0.00729825	11.8158
43287	17600	0.00471131	-0.00760098	0.00760098	12.3123
43304	17700	0.00491369	-0.00792378	0.00792378	12.8375
43321	17800	0.00512344	-0.00825852	0.00825852	13.382
43338	17900	0.00533288	-0.00860668	0.00860668	13.9396
43355	18000	0.00554018	-0.00896033	0.00896033	14.5005
43372	18100	0.00573893	-0.00932288	0.00932288	15.0618
43389	18200	0.00592403	-0.00968743	0.00968743	15.6115
43406	18300	0.00609518	-0.0100521	0.0100521	16.1473
43423	18400	0.00625862	-0.0104062	0.0104062	16.6648
43440	18500	0.00641559	-0.0107628	0.0107628	17.1784
43457	18600	0.0065641	-0.011107	0.011107	17.6711
43474	18700	0.00670282	-0.0114329	0.0114329	18.1357
43491	18800	0.00682601	-0.0117334	0.0117334	18.5594
43508	18900	0.00693606	-0.0120213	0.0120213	18.9574
43525	19000	0.00703841	-0.0122881	0.0122881	19.3265
43542	19100	0.00712517	-0.012533	0.012533	19.6582
43559	19200	0.00720116	-0.0127673	0.0127673	19.9685
43576	19300	0.00726905	-0.0129955	0.0129955	20.2645
43593	19400	0.00732246	-0.013211	0.013211	20.5335
43610	19500	0.00736166	-0.013399	0.013399	20.7607
43627	19600	0.00739677	-0.0135692	0.0135692	20.966
43644	19700	0.00743389	-0.0137493	0.0137493	21.1832
43661	19800	0.00747322	-0.0139185	0.0139185	21.3917
43678	19900	0.00751348	-0.0140927	0.0140927	21.6062
43695	20000	0.00755588	-0.0142589	0.0142589	21.8148
43712	20100	0.00760693	-0.0144366	0.0144366	22.0435
43729	20200	0.00766326	-0.0146229	0.0146229	22.2862
43746	20300	0.00772622	-0.0148203	0.0148203	22.5465
43763	20400	0.00778966	-0.0150228	0.0150228	22.8125
43780	20500	0.00785713	-0.0152382	0.0152382	23.0953
43797	20600	0.00792387	-0.0154636	0.0154636	23.3875
43814	20700	0.00798083	-0.0156917	0.0156917	23.6725
43831	20800	0.00802657	-0.0159285	0.0159285	23.9551
43848	20900	0.00806028	-0.0161633	0.0161633	24.2236
43865	21000	0.00808682	-0.0163979	0.0163979	24.4847
43882	21100	0.00810629	-0.0166325	0.0166325	24.7388
43899	21200	0.0081115	-0.0168647	0.0168647	24.9762
43916	21300	0.00811309	-0.0170875	0.0170875	25.2006
43933	21400	0.00811582	-0.0172936	0.0172936	25.4094
43950	21500	0.00812145	-0.0174951	0.0174951	25.6166
43967	21600	0.00812987	-0.0176889	0.0176889	25.8188
43984	21700	0.00813937	-0.0178752	0.0178752	26.0146
44001	21800	0.00814941	-0.0180326	0.0180326	26.182
44018	21900	0.00816203	-0.0181752	0.0181752	26.3372
44035	22000	0.00817576	-0.0183046	0.0183046	26.4804
44052	22100	0.00819219	-0.0184254	0.0184254	26.6176
44069	22200	0.00820759	-0.0185321	0.0185321	26.7397
44086	22300	0.00821835	-0.0186424	0.0186424	26.8607
44103	22400	0.00822376	-0.0187428	0.0187428	26.9666
44120	22500	0.00822606	-0.0188322	0.0188322	27.0583
44137	22600	0.00823056	-0.0189158	0.0189158	27.1464
44154	22700	0.00823725	-0.0189918	0.0189918	27.229
44171	22800	0.00824439	-0.0190417	0.0190417	27.2861
44188	22900	0.00824931	-0.0190598	0.0190598	27.3091
44205	23000	0.00825233	-0.0190645	0.0190645	27.3168
44222	23100	0.00825464	-0.0190708	0.0190708	27.3254
44239	23200	0.00825363	-0.0190796	0.0190796	27.3332
44256	23300	0.00824119	-0.0190895	0.0190895	27.3307
44273	23400	0.0082275	-0.0190988	0.0190988	27.3263				左04+右03，测线3(mm)
44290	23500	0.00822657	-0.0191092	0.0191092	27.3358
44307	23600	0.0082261	-0.0191219	0.0191219	27.348			2017-12-11	0
44324	23700	0.00822569	-0.0191337	0.0191337	27.3594			2018-01-07	-0.739607
44341	23800	0.00822503	-0.0191464	0.0191464	27.3714			2018-02-03	-0.320011
44358	23900	0.00822425	-0.0191556	0.0191556	27.3798			2018-03-03	2.47628
44375	24000	0.00822335	-0.0191675	0.0191675	27.3909			2018-04-07	3.0656
44392	24100	0.00822219	-0.0191813	0.0191813	27.4035			2018-05-06	5.19823
44409	24200	0.00822124	-0.0191945	0.0191945	27.4157			2018-06-21	5.54546
44426	24300	0.00822024	-0.0192098	0.0192098	27.43			2018-07-21	6.27258
44443	24400	0.00821941	-0.0192205	0.0192205	27.4399			2018-08-21	8.13591
44460	24500	0.00821788	-0.0192351	0.0192351	27.453			2018-09-25	3.77381
44477	24600	0.00821635	-0.0192493	0.0192493	27.4657			2018-10-02	7.77216
44494	24700	0.00821457	-0.0192595	0.0192595	27.4741			2018-11-03	8.64457
44511	24800	0.00821293	-0.019273	0.019273	27.4859			2018-12-03	9.58623
44528	24900	0.00821171	-0.0192841	0.0192841	27.4958			2019-01-05	4.9742
44545	25000	0.00821077	-0.0192936	0.0192936	27.5044			2019-02-17	4.29872
44562	25100	0.00821031	-0.0193037	0.0193037	27.514			2019-03-12	9.45007
44579	25200	0.0082096	-0.0193153	0.0193153	27.5249
44596	25300	0.00820864	-0.0193239	0.0193239	27.5325
44613	25400	0.00820792	-0.0193294	0.0193294	27.5373
44630	25500	0.00820765	-0.0193419	0.0193419	27.5495
44647	25600	0.00820707	-0.0193554	0.0193554	27.5625
44664	25700	0.00820634	-0.0193708	0.0193708	27.5771
44681	25800	0.00820565	-0.0193825	0.0193825	27.5881
44698	25900	0.0082048	-0.0193972	0.0193972	27.602
44715	26000	0.00820357	-0.0194115	0.0194115	27.6151
44732	26100	0.00820243	-0.0194254	0.0194254	27.6278
44749	26200	0.00820117	-0.0194398	0.0194398	27.641
44766	26300	0.00820025	-0.0194508	0.0194508	27.6511
44783	26400	0.00819916	-0.0194616	0.0194616	27.6608
44800	26500	0.00819798	-0.0194726	0.0194726	27.6706
44817	26600	0.00819646	-0.0194844	0.0194844	27.6809
44834	26700	0.00819573	-0.0194988	0.0194988	27.6945
44851	26800	0.0081954	-0.0195121	0.0195121	27.7075
44868	26900	0.00819521	-0.0195277	0.0195277	27.7229
44885	27000	0.00819507	-0.0195437	0.0195437	27.7388
44902	27100	0.00819499	-0.0195608	0.0195608	27.7558
44919	27200	0.00819485	-0.0195792	0.0195792	27.7741
44936	27300	0.00819464	-0.0195962	0.0195962	27.7908
44953	27400	0.00819434	-0.0196138	0.0196138	27.8081
44970	27500	0.00819396	-0.0196331	0.0196331	27.8271
44987	27600	0.00819312	-0.0196521	0.0196521	27.8452
45004	27700	0.00819198	-0.0196681	0.0196681	27.8601
45021	27800	0.00819054	-0.0196856	0.0196856	27.8761
45038	27900	0.00818902	-0.0197014	0.0197014	27.8904
45055	28000	0.00818718	-0.0197191	0.0197191	27.9063
45072	28100	0.00818547	-0.0197359	0.0197359	27.9214
45089	28200	0.00818354	-0.0197515	0.0197515	27.935
45106	28300	0.00818138	-0.0197662	0.0197662	27.9476
45123	28400	0.00817897	-0.0197795	0.0197795	27.9585
45140	28500	0.00817593	-0.019793	0.019793	27.9689
45157	28600	0.00817251	-0.0198076	0.0198076	27.9801
45174	28700	0.00816892	-0.019818	0.019818	27.9869
45191	28800	0.0081654	-0.0198326	0.0198326	27.998
45208	28900	0.00816181	-0.0198454	0.0198454	28.0072
45225	29000	0.00815787	-0.0198613	0.0198613	28.0192
45242	29100	0.00815355	-0.019874	0.019874	28.0275
45259	29200	0.00814885	-0.019888	0.019888	28.0368
45276	29300	0.00814395	-0.0199051	0.0199051	28.049
45293	29400	0.00813898	-0.0199189	0.0199189	28.0579
45310	29500	0.00813356	-0.0199315	0.0199315	28.0651
45327	29600	0.00812755	-0.019946	0.019946	28.0736
45344	29700	0.00812161	-0.01996	0.01996	28.0816
45361	29800	0.00811556	-0.0199758	0.0199758	28.0914
45378	29900	0.00810944	-0.0199925	0.0199925	28.1019
45395	30000	0.00810298	-0.0200074	0.0200074	28.1104
45412	30100	0.00809608	-0.0200222	0.0200222	28.1183
45429	30200	0.00808916	-0.0200388	0.0200388	28.128
45446	30300	0.00808187	-0.0200517	0.0200517	28.1336
45463	30400	0.00807423	-0.0200668	0.0200668	28.141
45480	30500	0.00806626	-0.0200817	0.0200817	28.148
45497	30600	0.0080578	-0.0200982	0.0200982	28.156
45514	30700	0.0080491	-0.0201136	0.0201136	28.1627
45531	30800	0.00804027	-0.0201287	0.0201287	28.169
45548	30900	0.00803144	-0.0201439	0.0201439	28.1753
45565	31000	0.00802234	-0.0201594	0.0201594	28.1817
45582	31100	0.0080128	-0.020177	0.020177	28.1898
45599	31200	0.00800307	-0.0201937	0.0201937	28.1968
45616	31300	0.00799306	-0.020209	0.020209	28.2021
45633	31400	0.00798313	-0.0202243	0.0202243	28.2074
45650	31500	0.00797252	-0.0202398	0.0202398	28.2123
45667	31600	0.00796103	-0.0202557	0.0202557	28.2167
45684	31700	0.00794936	-0.0202694	0.0202694	28.2188
45701	31800	0.00793727	-0.020283	0.020283	28.2203
45718	31900	0.00792469	-0.0202975	0.0202975	28.2222
45735	32000	0.00791145	-0.0203134	0.0203134	28.2248
45752	32100	0.00789795	-0.0203272	0.0203272	28.2251
45769	32200	0.0078845	-0.020339	0.020339	28.2235
45786	32300	0.00787131	-0.0203535	0.0203535	28.2248
45803	32400	0.00785838	-0.0203692	0.0203692	28.2276
45820	32500	0.00784538	-0.0203869	0.0203869	28.2323
45837	32600	0.00783241	-0.0204017	0.0204017	28.2341
45854	32700	0.00781949	-0.0204165	0.0204165	28.236
45871	32800	0.00780659	-0.0204322	0.0204322	28.2388
45888	32900	0.00779306	-0.0204474	0.0204474	28.2405
45905	33000	0.00777856	-0.0204629	0.0204629	28.2415
45922	33100	0.00776336	-0.0204774	0.0204774	28.2408
45939	33200	0.00774797	-0.0204943	0.0204943	28.2423
45956	33300	0.0077331	-0.0205103	0.0205103	28.2434
45973	33400	0.00771798	-0.0205263	0.0205263	28.2443
45990	33500	0.00770251	-0.0205413	0.0205413	28.2438
46007	33600	0.00768713	-0.0205587	0.0205587	28.2458
46024	33700	0.00767155	-0.020575	0.020575	28.2465
46041	33800	0.00765577	-0.020593	0.020593	28.2488
46058	33900	0.0076394	-0.0206078	0.0206078	28.2472
46075	34000	0.00762246	-0.0206244	0.0206244	28.2469
46092	34100	0.0076049	-0.0206389	0.0206389	28.2438
46109	34200	0.00758679	-0.0206538	0.0206538	28.2406

## Sheet: 中上
Step				谷幅变形
13500	2.16411e-05	-6.74105e-05	6.74105e-05	0.0890516
13600	5.79818e-05	-0.000200757	0.000200757	0.258739
13700	0.000115417	-0.000375397	0.000375397	0.490814
13800	0.000197554	-0.00056315	0.00056315	0.760704
13900	0.000304161	-0.000768756	0.000768756	1.07292
14000	0.00041588	-0.000969982	0.000969982	1.38586
14100	0.000558352	-0.00120263	0.00120263	1.76098
14200	0.000701552	-0.0014503	0.0014503	2.15185
14300	0.000852755	-0.00169784	0.00169784	2.55059
14400	0.00100752	-0.0019406	0.0019406	2.94812
14500	0.00117036	-0.00215182	0.00215182	3.32218
14600	0.00133299	-0.00237087	0.00237087	3.70386
14700	0.00150449	-0.00260047	0.00260047	4.10496
14800	0.00166846	-0.0028691	0.0028691	4.53756
14900	0.00181475	-0.00310857	0.00310857	4.92332
15000	0.00194694	-0.00333532	0.00333532	5.28226
15100	0.00206052	-0.00351989	0.00351989	5.58041
15200	0.00216366	-0.00367709	0.00367709	5.84075
15300	0.00225918	-0.00383536	0.00383536	6.09454
15400	0.00235769	-0.00399764	0.00399764	6.35533
15500	0.00245945	-0.0041606	0.0041606	6.62005
15600	0.00255828	-0.00429437	0.00429437	6.85265
15700	0.00264252	-0.0043815	0.0043815	7.02402
15800	0.00268496	-0.00444744	0.00444744	7.1324
15900	0.00270871	-0.0044779	0.0044779	7.18661
16000	0.00271781	-0.00451031	0.00451031	7.22812
16100	0.00272844	-0.0045594	0.0045594	7.28784
16200	0.00274734	-0.00462179	0.00462179	7.36913
16300	0.00277261	-0.00469088	0.00469088	7.46349
16400	0.00280592	-0.00477902	0.00477902	7.58494
16500	0.00284952	-0.00488429	0.00488429	7.73381
16600	0.00290716	-0.00500472	0.00500472	7.91188
16700	0.00297417	-0.005123	0.005123	8.09717
16800	0.00305327	-0.00526398	0.00526398	8.31725
16900	0.00314502	-0.00542213	0.00542213	8.56715
17000	0.00324664	-0.00559751	0.00559751	8.84415
17100	0.00336282	-0.0057934	0.0057934	9.15622
17200	0.00348966	-0.00601822	0.00601822	9.50788
17300	0.00363052	-0.00626186	0.00626186	9.89238
17400	0.00378805	-0.00653714	0.00653714	10.3252
17500	0.00395404	-0.00682477	0.00682477	10.7788
17600	0.00413064	-0.00711349	0.00711349	11.2441
17700	0.00432093	-0.00741851	0.00741851	11.7394
17800	0.00451802	-0.00774792	0.00774792	12.2659
17900	0.00472187	-0.00809032	0.00809032	12.8122
18000	0.00491674	-0.00844291	0.00844291	13.3597
18100	0.0051051	-0.00881356	0.00881356	13.9187
18200	0.00528033	-0.00919016	0.00919016	14.4705
18300	0.00544875	-0.00957151	0.00957151	15.0203
18400	0.00561065	-0.00994658	0.00994658	15.5572
18500	0.00575593	-0.0103048	0.0103048	16.0607
18600	0.00588698	-0.0106436	0.0106436	16.5306
18700	0.00600112	-0.0109704	0.0109704	16.9715
18800	0.00610091	-0.0112745	0.0112745	17.3754
18900	0.00618362	-0.0115568	0.0115568	17.7404
19000	0.00625918	-0.0118198	0.0118198	18.079
19100	0.00633079	-0.0120717	0.0120717	18.4025
19200	0.00639116	-0.0122918	0.0122918	18.683
19300	0.00643429	-0.0124928	0.0124928	18.9271
19400	0.00646148	-0.0126745	0.0126745	19.136
19500	0.00648024	-0.0128365	0.0128365	19.3167
19600	0.00649356	-0.0129772	0.0129772	19.4708
19700	0.00650183	-0.0131071	0.0131071	19.6089
19800	0.00651157	-0.0132307	0.0132307	19.7423
19900	0.00652697	-0.0133559	0.0133559	19.8829
20000	0.00654939	-0.0134894	0.0134894	20.0388
20100	0.00658313	-0.0136235	0.0136235	20.2066
20200	0.00662448	-0.0137851	0.0137851	20.4096
20300	0.00667206	-0.0139512	0.0139512	20.6233
20400	0.00672442	-0.0141282	0.0141282	20.8526
20500	0.0067799	-0.0143183	0.0143183	21.0982
20600	0.00683819	-0.0145054	0.0145054	21.3436
20700	0.00689731	-0.0147027	0.0147027	21.6
20800	0.00695716	-0.0149119	0.0149119	21.8691
20900	0.00700289	-0.0151317	0.0151317	22.1346
21000	0.00703231	-0.0153595	0.0153595	22.3918
21100	0.00705276	-0.0155907	0.0155907	22.6435
21200	0.00705982	-0.0158222	0.0158222	22.882
21300	0.0070603	-0.0160578	0.0160578	23.1181
21400	0.00706079	-0.0162946	0.0162946	23.3554
21500	0.00706256	-0.0165335	0.0165335	23.5961
21600	0.00706493	-0.0167668	0.0167668	23.8317
21700	0.00707031	-0.0169904	0.0169904	24.0607
21800	0.00707763	-0.0171917	0.0171917	24.2693
21900	0.0070866	-0.017364	0.017364	24.4506
22000	0.0070966	-0.0175118	0.0175118	24.6084
22100	0.00710413	-0.0176449	0.0176449	24.749

## Sheet: 中下
Step				谷幅变形
13500	8.05976e-06	-8.82136e-05	8.82136e-05	0.0962734
13600	3.5216e-05	-0.000184513	0.000184513	0.219729
13700	7.67873e-05	-0.000341026	0.000341026	0.417813
13800	0.000133521	-0.000509484	0.000509484	0.643005
13900	0.000217549	-0.000738132	0.000738132	0.955681
14000	0.000313788	-0.000943308	0.000943308	1.2571
14100	0.000433779	-0.00113119	0.00113119	1.56497
14200	0.000565764	-0.00132639	0.00132639	1.89215
14300	0.000688694	-0.00153213	0.00153213	2.22082
14400	0.000818833	-0.00176047	0.00176047	2.5793
14500	0.000952179	-0.00200186	0.00200186	2.95404
14600	0.0010993	-0.00224173	0.00224173	3.34103
14700	0.00123766	-0.00251283	0.00251283	3.75049
14800	0.00135933	-0.00272915	0.00272915	4.08848
14900	0.00147324	-0.00291731	0.00291731	4.39055
15000	0.00157786	-0.00312047	0.00312047	4.69833
15100	0.00166975	-0.00335096	0.00335096	5.02071
15200	0.00176127	-0.00357024	0.00357024	5.33151
15300	0.00185583	-0.00373216	0.00373216	5.58799
15400	0.00194955	-0.00387879	0.00387879	5.82834
15500	0.00202976	-0.00399485	0.00399485	6.02461
15600	0.00207533	-0.0040676	0.0040676	6.14293
15700	0.00211195	-0.00410565	0.00410565	6.2176
15800	0.0021282	-0.0041491	0.0041491	6.2773
15900	0.00214659	-0.00419256	0.00419256	6.33915
16000	0.00217536	-0.00422704	0.00422704	6.4024
16100	0.00221022	-0.0042853	0.0042853	6.49552
16200	0.00223959	-0.00433646	0.00433646	6.57605
16300	0.00226167	-0.00438611	0.00438611	6.64778
16400	0.00228386	-0.00446224	0.00446224	6.7461
16500	0.00231734	-0.00454055	0.00454055	6.85789
16600	0.00236054	-0.0046297	0.0046297	6.99024
16700	0.0024208	-0.00473228	0.00473228	7.15308
16800	0.00248647	-0.00485465	0.00485465	7.34112
16900	0.00256318	-0.00499315	0.00499315	7.55633
17000	0.00265732	-0.00516161	0.00516161	7.81893
17100	0.00276204	-0.0053416	0.0053416	8.10364
17200	0.00287178	-0.00554658	0.00554658	8.41836
17300	0.00298386	-0.00577116	0.00577116	8.75502
17400	0.00310245	-0.00601498	0.00601498	9.11743
17500	0.00323312	-0.00627185	0.00627185	9.50497
17600	0.00337532	-0.006538	0.006538	9.91332
17700	0.00353087	-0.0068234	0.0068234	10.3543
17800	0.00368867	-0.00712333	0.00712333	10.812
17900	0.00384938	-0.00743232	0.00743232	11.2817
18000	0.00400507	-0.00775965	0.00775965	11.7647
18100	0.00416098	-0.00809045	0.00809045	12.2514
18200	0.00431544	-0.0084428	0.0084428	12.7582
18300	0.00446209	-0.00879088	0.00879088	13.253
18400	0.0045958	-0.00913979	0.00913979	13.7356
18500	0.00471087	-0.00947148	0.00947148	14.1823
18600	0.00480553	-0.00977669	0.00977669	14.5822
18700	0.00488484	-0.0100698	0.0100698	14.9546
18800	0.00495344	-0.0103449	0.0103449	15.2983
18900	0.00501549	-0.0106121	0.0106121	15.6276
19000	0.00506651	-0.0108539	0.0108539	15.9204
19100	0.00511207	-0.0110698	0.0110698	16.1819
19200	0.00514737	-0.0112749	0.0112749	16.4223
19300	0.00517659	-0.0114561	0.0114561	16.6327
19400	0.00519821	-0.0116207	0.0116207	16.8189
19500	0.00521031	-0.0117654	0.0117654	16.9757
19600	0.0052118	-0.0118932	0.0118932	17.105
19700	0.00521645	-0.0120082	0.0120082	17.2247
19800	0.00522558	-0.0121235	0.0121235	17.3491
19900	0.00523838	-0.0122326	0.0122326	17.471
20000	0.00525205	-0.0123473	0.0123473	17.5994
20100	0.00526483	-0.0124651	0.0124651	17.7299
20200	0.00527678	-0.012595	0.012595	17.8718
20300	0.00529696	-0.0127326	0.0127326	18.0296
20400	0.00532169	-0.0128792	0.0128792	18.2009
20500	0.00535159	-0.013044	0.013044	18.3956
20600	0.00538776	-0.0132147	0.0132147	18.6025
20700	0.0054311	-0.0133871	0.0133871	18.8182
20800	0.00547484	-0.013571	0.013571	19.0458
20900	0.00552152	-0.0137653	0.0137653	19.2868
21000	0.00555337	-0.0139621	0.0139621	19.5155
21100	0.00556479	-0.0141648	0.0141648	19.7296
21200	0.00556629	-0.0143768	0.0143768	19.9431
21300	0.00556675	-0.0145993	0.0145993	20.1661
21400	0.00556758	-0.0148261	0.0148261	20.3937
21500	0.00556907	-0.0150556	0.0150556	20.6247
21600	0.00557019	-0.0152915	0.0152915	20.8617
21700	0.00556923	-0.015518	0.015518	21.0872
21800	0.0055656	-0.0157313	0.0157313	21.2969
21900	0.00555717	-0.015929	0.015929	21.4862
22000	0.00554364	-0.0160958	0.0160958	21.6394
22100	0.00552791	-0.0162427	0.0162427	21.7706

## Sheet: 下
Step				谷幅变形
13500	3.40581e-06	-1.27582e-05	1.27582e-05	0.016164
13600	8.65368e-06	-5.63335e-05	5.63335e-05	0.0649872
13700	1.82089e-05	-0.000121952	0.000121952	0.140161
13800	3.20844e-05	-0.00018503	0.00018503	0.217114
13900	4.67052e-05	-0.000278517	0.000278517	0.325222
14000	5.04006e-05	-0.000384282	0.000384282	0.434683
14100	5.68023e-05	-0.000468625	0.000468625	0.525427
14200	6.14321e-05	-0.000559958	0.000559958	0.62139
14300	6.34887e-05	-0.000646945	0.000646945	0.710434
14400	7.20098e-05	-0.000709778	0.000709778	0.781788
14500	8.39128e-05	-0.00077386	0.00077386	0.857773
14600	0.000101549	-0.000868308	0.000868308	0.969857
14700	0.000122055	-0.000983216	0.000983216	1.10527
14800	0.000140056	-0.00109697	0.00109697	1.23703
14900	0.00016276	-0.00123115	0.00123115	1.39391
15000	0.000179854	-0.00136923	0.00136923	1.54908
15100	0.000200978	-0.00149213	0.00149213	1.69311
15200	0.000211118	-0.00159481	0.00159481	1.80593
15300	0.000220729	-0.0016675	0.0016675	1.88823
15400	0.000219643	-0.00171401	0.00171401	1.93365
15500	0.000216603	-0.00173523	0.00173523	1.95183
15600	0.000211479	-0.00175664	0.00175664	1.96812
15700	0.000206528	-0.0017752	0.0017752	1.98173
15800	0.000203214	-0.00178871	0.00178871	1.99192
15900	0.000199622	-0.00180926	0.00180926	2.00888
16000	0.000198537	-0.00182051	0.00182051	2.01905
16100	0.000197022	-0.00184822	0.00184822	2.04524
16200	0.000195786	-0.00187602	0.00187602	2.07181
16300	0.000195559	-0.00191682	0.00191682	2.11238
16400	0.000198847	-0.00196394	0.00196394	2.16279
16500	0.000208956	-0.00202175	0.00202175	2.23071
16600	0.00022605	-0.00208795	0.00208795	2.314
16700	0.000245059	-0.00215135	0.00215135	2.39641
16800	0.000263923	-0.00223185	0.00223185	2.49577
16900	0.000278883	-0.00231391	0.00231391	2.59279
17000	0.000290663	-0.00239508	0.00239508	2.68574
17100	0.000299222	-0.00247821	0.00247821	2.77743
17200	0.000306397	-0.00257621	0.00257621	2.88261
17300	0.000315626	-0.0026845	0.0026845	3.00013
17400	0.000323298	-0.00280502	0.00280502	3.12832
17500	0.000326992	-0.00294085	0.00294085	3.26784
17600	0.000326571	-0.00308966	0.00308966	3.41623
17700	0.000326141	-0.00324277	0.00324277	3.56891
17800	0.000331027	-0.00339946	0.00339946	3.73049
17900	0.000335609	-0.00356894	0.00356894	3.90455
18000	0.000333504	-0.00375093	0.00375093	4.08443
18100	0.000335954	-0.00393624	0.00393624	4.27219
18200	0.00034267	-0.00412388	0.00412388	4.46655
18300	0.000346461	-0.00431442	0.00431442	4.66088
18400	0.000348504	-0.0045056	0.0045056	4.8541
18500	0.000342266	-0.00468479	0.00468479	5.02706
18600	0.000328529	-0.00484871	0.00484871	5.17724
18700	0.000307292	-0.00500489	0.00500489	5.31218
18800	0.000281539	-0.00515749	0.00515749	5.43903
18900	0.000256919	-0.00529708	0.00529708	5.554
19000	0.000228903	-0.00543877	0.00543877	5.66767
19100	0.000200886	-0.00557664	0.00557664	5.77753
19200	0.000166824	-0.00571136	0.00571136	5.87818
19300	0.000130315	-0.00583969	0.00583969	5.97
19400	9.30663e-05	-0.00596173	0.00596173	6.0548
19500	5.27476e-05	-0.00606973	0.00606973	6.12248
19600	1.10867e-05	-0.00616653	0.00616653	6.17762
19700	-2.76992e-05	-0.00625523	0.00625523	6.22753
19800	-6.37554e-05	-0.0063382	0.0063382	6.27444
19900	-9.80174e-05	-0.0064204	0.0064204	6.32238
20000	-0.000136957	-0.00650061	0.00650061	6.36365
20100	-0.000168762	-0.0065804	0.0065804	6.41164
20200	-0.000203174	-0.00666192	0.00666192	6.45875
20300	-0.000240058	-0.00674357	0.00674357	6.50351
20400	-0.000275454	-0.00683297	0.00683297	6.55752
20500	-0.000311987	-0.00692602	0.00692602	6.61403
20600	-0.000350412	-0.0070247	0.0070247	6.67429
20700	-0.000385441	-0.00712603	0.00712603	6.74059
20800	-0.000420379	-0.00722892	0.00722892	6.80854
20900	-0.00045698	-0.0073422	0.0073422	6.88522
21000	-0.000497045	-0.00746289	0.00746289	6.96584
21100	-0.000540729	-0.00758869	0.00758869	7.04796
21200	-0.000585179	-0.00772129	0.00772129	7.13611
21300	-0.000633818	-0.0078622	0.0078622	7.22838
21400	-0.000687667	-0.00800732	0.00800732	7.31965
21500	-0.000748181	-0.00815596	0.00815596	7.40778
21600	-0.000810896	-0.00830825	0.00830825	7.49735
21700	-0.00087513	-0.00846657	0.00846657	7.59144
21800	-0.000944162	-0.00863081	0.00863081	7.68665
21900	-0.00101904	-0.00879605	0.00879605	7.77701
22000	-0.00109443	-0.00895292	0.00895292	7.85849
22100	-0.00117206	-0.00909677	0.00909677	7.92471
