# Supplementary material for: Case study on long-term deformation monitoring and numerical simulation of layered rock slopes on both sides of Wudongde dam reservoir area
Source: Sci Rep. 2024 Mar 22;14:6909. doi: 10.1038/s41598-024-57598-7 (PMC10960035; doi:10.1038/s41598-024-57598-7)
Supplement: Supplementary file 1 — Supplementary Information. [file 41598_2024_57598_MOESM1_ESM.zip › 监测数据.xlsx]

## Sheet: 坝后水垫塘
右岸							左岸
	EL988m							EL988m					EL1075m						EL1135m
	2016.09							2016.08					2016.08						2015.06
	TP/BM06SDTY							TP/BM02SDTZ					TP/BM09SDTZ						TP/BM17SDTZ
	∑△Y	∑△H	△Y	△H				∑△Y	∑△H	△Y	△H		∑△Y	∑△H	△Y	△H			∑△Y	∑△H	△Y	△H
2016-09-22	0	0	0	0			2016-08-08	0	0	0	0	同左边日期	0	0	0	0		2015-06-21	0	0
2016-10-17	3.26068	-1.8	3.26068	-1.8			2016-09-07	1.65001	-0.03	1.65001	-0.03		1.78372	1.07	1.78372	1.07		2015-07-14	0.576063	0.41	0.576063	0.41
2016-11-10	5.0971	-2.17	1.83641	-0.37			2016-10-10	3.12771	0.04	1.4777	0.07		0.269181	1.94	-1.51454	0.87		2015-08-23	-0.516646	-0.67	-1.09271	-1.08
2016-12-20	0.953261	-3.11	-4.14384	-0.94			2016-11-03	3.64985	0.17	0.522137	0.13		3.71331	3.66	3.44413	1.72		2015-09-12	-0.540934	-0.84	-0.0242877	-0.17
2017-01-12	0.0727226	-3.56	-0.880539	-0.45			2016-12-11	4.13027	0.46	0.480421	0.29		0.452315	2.24	-3.261	-1.42		2015-10-17	-1.27253	-0.98	-0.7316	-0.14
2017-02-12	4.08424	-4.17	4.01152	-0.61			2017-01-07	6.31739	1.04	2.18712	0.58		4.10102	0.87	3.6487	-1.37		2015-11-10	-0.0830942	-2.5	1.18944	-1.52
2017-03-11	1.71064	-4.17	-2.3736	0			2017-02-07	6.88008	0.95	0.562686	-0.09		1.74507	-1.72	-2.35595	-2.59		2015-12-20	-0.76448	-0.43	-0.681385	2.07
2017-04-21	2.56935	-4.65	0.858709	-0.48			2017-03-24	3.93988	0.53	-2.9402	-0.42		0.493957	-3.49	-1.25111	-1.77		2016-01-12	1.74792	3.99	2.5124	4.42
2017-05-06	-1.19662	-2.05	-3.76597	2.6			2017-04-23	4.53913	0.28	0.599243	-0.25		-0.201823	-3.49	-0.695781	-8.72387e-11		2016-02-19	7.02859	8.09	5.28067	4.1
2017-06-15	-1.52869	-2.82	-0.332069	-0.77			2017-05-14	4.90888	-0.26	0.369752	-0.54		-0.919114	-2.15	-0.717291	1.34		2016-03-04	-0.258131	8.64	-7.28672	0.55
2017-07-17	1.46976	-4.02	2.99845	-1.2			2017-06-04	5.38888	1.82	0.480001	2.08		1.56819	-1.47	2.4873	0.68		2016-04-02	0.263988	6.77	0.522119	-1.87
2017-08-19	-1.5329	-3.28	-3.00266	0.74			2017-07-10	6.94024	1.96	1.55136	0.14		1.01907	-0.29	-0.549117	1.18		2016-05-05	1.80442	6.75	1.54043	-0.02
2017-09-15	-0.840354	-3.88	0.692542	-0.6			2017-08-04	6.85729	1.88	-0.0829499	-0.08		1.94017	0.93	0.921104	1.22		2016-06-05	2.83514	6.22	1.03072	-0.53
2017-10-17	2.17978	-3.67	3.02014	0.21			2017-09-05	5.80582	2.06	-1.05147	0.18		1.30659	1.12	-0.633583	0.19		2016-07-08	1.36215	5.75	-1.47299	-0.47
2017-11-21	4.20725	-4.01	2.02747	-0.34			2017-10-04	7.38331	1.59	1.5775	-0.47		3.43187	2.5	2.12528	1.38		2016-08-08	2.39891	7.28	1.03676	1.53
2017-12-15	3.49334	-3.38	-0.713912	0.63			2017-11-26	6.72854	2.25	-0.654774	0.66		2.85529	3.28	-0.576576	0.78		2016-09-07	2.35519	6.52	-0.0437202	-0.76
2018-01-13	5.49344	-2.65	2.0001	0.73			2017-12-11	8.37371	2.87	1.64517	0.62		3.2793	2.07	0.424013	-1.21		2016-10-10	3.2745	8.11	0.919308	1.59
2018-02-19	2.03372	-2.99	-3.45973	-0.34			2018-01-07	8.52197	2.28	0.148266	-0.59		4.85961	1.56	1.58031	-0.51		2016-11-03	4.52276	9.69	1.24826	1.58
2018-03-12	3.15547	-3.35	1.12175	-0.36			2018-02-03	9.75602	2.92	1.23404	0.64							2016-12-11	3.08371	8.91	-1.43905	-0.78
2018-04-19	3.08406	-2.68	-0.0714059	0.67			2018-03-03	11.2879	2.28	1.53189	-0.64		5.0246	2.7				2017-01-07	3.92533	9.12	0.841619	0.21
2018-05-10	2.54686	-4.4	-0.537202	-1.72			2018-04-07	12.768	2.28	1.48008	0		3.68357	5.31	-1.34103	2.61		2017-02-07	2.94623	5.72	-0.979096	-3.4
2018-06-21	-1.49183	-2.94	-4.03869	1.46			2018-05-06	9.49064	1.79	-3.27735	-0.49		5.58292	5.08	1.89936	-0.23		2017-03-24	3.69582	3.62	0.749587	-2.1
2018-07-19	0.812156	-3.46	2.30399	-0.52			2018-06-21	8.68596	2.36	-0.804676	0.57		4.61638	7.92	-0.966548	2.84		2017-04-23	1.95196	3.62	-1.74385	1.1125e-10
2018-08-21	2.31054	-4.85	1.49838	-1.39			2018-07-21	9.39767	2.44	0.711711	0.08		6.06152	8.67	1.44514	0.75		2017-05-14	1.30013	4.55	-0.651834	0.93
2018-09-28	2.04704	-3.97	-0.263497	0.88			2018-08-21	9.94149	2.34	0.543819	-0.1		6.22013	9.11	0.158616	0.44		2017-06-04	4.12708	6.46	2.82695	1.91
2018-10-26	3.78097	-2.49	1.73393	1.48			2018-09-25	10.4674	2.32	0.525956	-0.02		6.23159	9.71	0.0114581	0.6		2017-07-10	4.43831	6.81	0.311228	0.35
2018-11-15	3.50218	-2.74	-0.278791	-0.25			2018-10-02	7.48261	2.73	-2.98483	0.41		6.77414	6.7	0.542551	-3.01		2017-08-04	3.99979	8.37	-0.438515	1.56
2018-12-31	5.06871	-2.16	1.56653	0.58			2018-11-03	11.634	2.97	4.15137	0.24		6.85636	6.48	0.0822132	-0.22		2017-09-05	3.09833	8.36	-0.901463	-0.01
2019-01-11	3.53696	-1.67	-1.53175	0.49			2018-12-03	11.5953	3.15	-0.0386864	0.18		5.90153	4.64	-0.954827	-1.84		2017-10-04	3.1659	9.07	0.0675693	0.71
2019-02-17	1.7997	-2.04	-1.73726	-0.37			2019-01-05	10.25	3.53	-1.34526	0.38		5.80564	3.5	-0.0958871	-1.14		2017-11-26	3.10272	9.71	-0.063186	0.64
2019-03-08	4.38572	-2.02	2.58602	0.02			2019-02-17	9.5										2017-12-11	5.02113	9.4	1.91842	-0.31
							2019-03-12	10.4683	3.16				5.29611	5.04				2018-01-07	6.67135	9.91	1.65022	0.51
																		2018-02-03	4.78571	10.46	-1.88564	0.55
																		2018-03-03	7.13092	10.88	2.34521	0.42
																		2018-04-07	6.82457	12.82	-0.306354	1.94
																		2018-05-06	6.71725	12.82	-0.107311	0
																		2018-06-21	7.19282	14.51	0.475565	1.69
																		2018-07-21	6.8325	17.06	-0.360317	2.55
																		2018-08-21	7.49858	15.42	0.666072	-1.64
																		2018-09-25	8.31844	16.59	0.819866	1.17
																		2018-10-02	7.15713	15.59	-1.16132	-1
																		2018-11-03	8.502	13.16	1.34487	-2.43
																		2018-12-03	8.57266	12.26	0.0706662	-0.9
																		2019-01-05	7.89772	12.02	-0.674943	-0.24
																		2019-02-17
																		2019-03-12	7.32797	12.53
